# Supplementary material for: BSA-seq integrated with transcriptomics and metabolomics revealing the candidate genes associated with safflower colors and flavonoid glycosides biosynthesis
Source: Hortic Res. 2026 Mar 4;13(6):uhag068. doi: 10.1093/hr/uhag068 (PMC13253347; doi:10.1093/hr/uhag068)
Supplement: Web_Material_uhag068 [file web_material_uhag068.zip]

Archive with 17 entries (17 files):
- Figure S1. Morphological description of four different growing stages of yellow safflower (from left to right Y_â.  - Y_â.£)..pdf
- Figure S2. Volcano plot of differential expressed genes among different accessions and growing stages..pdf
- Figure S3. Functional and Enrichment analysis of DEGs..pdf
- Figure S4. PCA and Venn diagram between different groups..pdf
- Figure S5. Volcano plot of differential expressed metabolites among different accessions and growing stages..pdf
- Figure S6. Analysis of targeted metabolites accumulation..pdf
- Figure S7. Correlation analysis of differentially expressed CtUGTs with targeted metabolites..pdf
- Figure S8. The expression profiles of the 16 screened CtUGTs..pdf
- Figure S9. Phylogenetic analysis of target CtUGTs..pdf
- Figure S10. SDS-PAGE of the His-tagged CtUGTs..pdf
- Figure S11. HPLC and LC-MSMS analysis of glycosylation of CtUGTs with different substrates..pdf
- Figure S12. Relative expression Levels of CtUGT52 during different growing stages..pdf
- Figure S13. Comparison of wild-type (left) and CtUGT52 overexpressed safflower (right)..pdf
- Figure S14. Analysis of the key binding sites of CtUGT52 with Phloretin (a), Kaempferol (b), Luteolin (c) and UDP-Glc.pdf
- Figure S15. Identified CtUGTs of the different flavonoid glycosides biosynthesis in yellow safflower..pdf
- Supplementary File.pdf
- Supplementary Table.docx
